# Supplementary material for: A Synergistic Complexation‐Encapsulation Paradigm Enables Unprecedented Radioactive Remediation
Source: Adv Sci (Weinh). 2025 Oct 3;12(48):e04940. doi: 10.1002/advs.202504940 (PMC12752549; doi:10.1002/advs.202504940)
Supplement: Supplementary file 2 — Supporting Information [file ADVS-12-e04940-s002.xlsx]

## Sheet: Fig. S5
Diameter(nm)	APG	APG:P204 20:1	APG:P204 10:1	APG:P204 10:2	APG:P204 10:3
0.4	0	0	0	0	0
0.463	0	0	0	0	0
0.536	0	0	0	0	0
0.621	0	0	0	0	0
0.719	0	0	0	0	0
0.833	0	0	0	0	0
0.965	0	0	0	0	0
1.12	0	0	0	0	0
1.29	0	0	0	0	0
1.5	0	0	0	0	0
1.74	0	0	0	0	0
2.01	0	0	0.0636	1.69	0
2.33	0	0	2.33	6.23	0
2.7	0	1.06	6.33	10.6	0
3.12	0	4.84	10.6	12.4	0
3.62	0.683	9.97	13.8	11	0
4.19	4.25	14.4	15	7.69	0
4.85	9.62	16.7	14.1	3.96	0
5.61	14.6	16.2	11.6	1.21	0
6.5	17.5	13.3	8.12	0	0
7.53	17.2	9.04	4.69	0	0
8.72	14.2	4.68	2.01	0	0
10.1	9.54	1.44	0.475	0	0
11.7	4.78	0	0	0	0
13.5	1.38	0	0	0	0
15.7	0	0	0	0	0
18.2	0	0	0	0	0
21	0	0	0	0	0
24.4	0	0	0	0	0
28.2	0	0	0	0	0
32.7	0	0	0	0	0
37.8	0	0	0	0	0
43.8	0	0	0	0	0
50.7	0	0	0	0	0
58.8	0	0	0	0	0
68.1	0	0	0	0	0.378
78.8	0	0	0	0.0895	1.66
91.3	0	0	0.364	1.01	3.82
106	0	0	1.33	2.58	6.47
122	0	0	2.49	4.19	9.11
142	0	0	3.31	5.22	11.2
164	0	0	3.46	5.31	12.5
190	0	0	2.9	4.44	12.6
220	0	0	1.91	2.95	11.7
255	0	0	0.885	1.39	10
295	0	0	0.206	0.329	7.76
342	0	0	0	0	5.35
396	0	0	0	0	3.15
459	0	0	0	0	1.45
531	0	0	0	0	0.406
615	0	0	0	0	0
712	0	0	0	0	0
825	0	0	0	0	0
955	0	0	0	0	0
1110	0	0	0	0	0
1280	0	0	0	0	0
1480	0	0	0	0	0
1720	0	0	0	0	0
1990	0	0	0	0	0
2300	0	0	0	0	0
2670	0	0	0	0	0
3090	0	0	0	0	0
3580	0	0	0	0	0
4150	0	0	0	0	0
4800	0	0	0	0	0
5560	0	0	0	0	0
6440	0	0	0	0	0
7460	0	0	0	0	0
8630	0	0	0	0	0

## Sheet: Fig. S6
	half life (min)
APG	35
10:1	154.5
5:1	172.5
2:1	201
1:1	234
1:2	292.5

## Sheet: Fig. S10a
Diameter	APG-P204-20-1	APG-P204-Nd-20-1-0.1	APG-P204-Nd-20-1-0.2	APG-P204-Nd-20-1-0.3	APG-P204-Nd-20-1-0.4	APG-P204-Nd-20-1-0.5
0.4	0	0	0	0	0	0
0.463	0	0	0	0	0	0
0.536	0	0	0	0	0	0
0.621	0	0	0	0	0	0
0.719	0	0	0	0	0	0
0.833	0	0	0	0	0	0
0.965	0	0	0	0	0	0
1.12	0	0	0	0	0	0
1.29	0	0	0	0	0	0
1.5	0	0	0	0	0	0
1.74	0	0	0	0	0	0
2.01	0	0	0	0	0	0
2.33	2.06	0	0	0	0	0
2.7	13.9	0	0	0	0	0
3.12	29.4	0	0	0	0	0
3.62	29.2	0	0	0	0	0
4.19	16.6	6.67	0	0	0	0
4.85	6.57	21.5	0	0	0	0
5.61	1.89	28.6	0	0	0	0
6.5	0.374	22.4	0	0	0	0
7.53	0.0402	12.7	0	0	0	0
8.72	0.00532	5.59	0	0	0	0
10.1	0.00899	1.96	0.11	0	0	0
11.7	0.00788	0.525	4.04	0	0	0
13.5	0.00416	0.0964	15.6	0	0	0
15.7	0.00151	0.00896	25.7	0	0	0
18.2	0.000364	0	24.7	0	0	0
21	4.52e-05	0.000245	16.5	0.14	0	0
24.4	0	0.00113	8.46	5.06	0	0
28.2	0	0.00222	3.51	17.2	0	0
32.7	0	0.00252	1.18	24.8	0	0
37.8	0	0.002	0.311	21.9	0	0
43.8	0	0.00126	0.0615	14.6	0	0
50.7	0	0.000686	0.0139	8.21	0	0
58.8	0	0.000332	0.0114	4.2	0.034	0
68.1	0	0.000147	0.0117	2.05	1.2	0
78.8	0	6.05e-05	0.00939	0.992	10.5	0
91.3	0	2.38e-05	0.00618	0.485	25.4	0
106	5.31e-10	9.07e-06	0.00355	0.241	28.7	0
122	1.95e-09	3.47e-06	0.00185	0.12	19.4	0
142	3.13e-09	1.38e-06	8.9e-05	0.0595	9.52	0
164	3.14e-09	5.85e-07	4.16e-05	0.0292	3.67	0
190	2.41e-09	2.75e-07	2.04e-05	0.0141	1.14	0
220	1.59e-09	1.45e-07	1.09e-05	0.00677	0.304	0.12
255	9.38e-10	8.52e-08	6.41e-06	0.00326	0.0916	4.14
295	4.7e-10	5.17e-08	3.96e-06	0.00161	0.0494	15.6
342	1.77e-10	2.99e-08	2.41e-06	0.00015	0.0367	25.2
396	4.17e-11	1.6e-08	1.43e-06	8.01e-05	0.0259	24
459	3.93e-12	7.47e-09	8.1e-07	4.1e-05	0.0162	16.1
531	0	2.85e-09	4.25e-07	1.99e-05	0.00932	8.58
615	0	7.36e-10	1.89e-07	8.93e-06	0.00511	3.88
712	0	8.81e-11	6.44e-08	4.04e-06	0.00281	1.55
825	0	0	1.55e-08	2.52e-06	0.0016	0.572
955	0	0	1.94e-09	2.36e-06	0.000918	0.207
1110	0	0	0	2.59e-06	0.000515	0.0816
1280	0	0	0	2.82e-06	0.000292	0.0382
1480	0	0	0	2.9e-06	0.000177	0.0214
1720	0	0	0	2.82e-06	0.000119	0.0134
1990	0	0	0	2.57e-06	8.55e-05	0.00905
2300	0	0	0	2.19e-06	6.3e-05	0.00648
2670	0	0	2.6e-10	1.78e-06	4.79e-05	0.00463
3090	0	6.63e-12	1.7e-09	1.44e-06	3.72e-05	0.00316
3580	0	4.89e-11	5.42e-09	1.2e-06	2.92e-05	0.00206
4150	0	1.57e-10	1.12e-08	9.87e-07	2.26e-05	0.00127
4800	0	3.06e-10	1.7e-08	7.51e-07	1.73e-05	0.000729
5560	0	3.05e-10	1.51e-08	4.35e-07	1.33e-05	0.000364
6440	0	1.13e-10	5.33e-09	1.23e-07	1.04e-05	0.00015
7460	0	0	0	0	0	0
8630	0	0	0	0	0	0

## Sheet: Fig. S10b
Diameter(nm)	APG-P204-20-1	Cs	Sr	Nd	U	Th
0.4	0	0	0	0	0	0
0.463	0	0	0	0	0	0
0.536	0	0	0	0	0	0
0.621	0	0	0	0	0	0
0.719	0	0	0	0	0	0
0.833	0	0	0	0	0	0
0.965	0	0	0	0	0	0
1.12	0	0	0	0	0	0
1.29	0	0	0	0	0	0
1.5	0	0	0	0	0	0
1.74	0	0	0	0	0	0
2.01	0.15	0	0	0	0	0
2.33	2.314	0	0	0	0	0
2.7	10.112	0	0	0	0	0
3.12	18.43	0.122	0	0	0	0
3.62	20.54	0.884	0	0	0	0
4.19	20.87	2.3	0	0	0	0
4.85	18.38	4.29	0	0	0	0
5.61	9.885	6.74	0	0	0	0
6.5	6.375	9.44	0	0	0	0
7.53	4.039	12	0	0	0	0
8.72	2.2941	13.7	0	0	0	0
10.1	1.02266	14.2	0	0	0	0
11.7	0.2631	12.9	0	0	0	0
13.5	0.00394	9.99	0.597	0	0	0
15.7	0.00208	6.1	2.26	0	0	0
18.2	0.000755	2.43	4.9	0.00696	0	0
21	0.000182	0.241	8.08	0.08171	0	0
24.4	2.26e-05	0	11.1	0.231	0	0
28.2	0	0	13.4	0.44352	0	0
32.7	0	0	14.4	0.70356	0	0
37.8	0	0	14	0.99924	0	0
43.8	0	0	12.1	1.3332	0.353	0
50.7	0	0	9.24	1.7028	1.22	0
58.8	0	0	5.98	2.1384	2.59	0
68.1	0	0	3.01	2.6928	4.36	0
78.8	0	0	0.922	3.3792	6.33	0
91.3	0	0	0	4.1976	8.24	0
106	0	0	0	5.148	9.84	0
122	0	0	0	6.1908	10.9	0
142	0	0	0	7.2336	11.3	0
164	0	0	0	8.1972	11	0
190	0	0	0	8.9892	9.99	0
220	0	0	0	9.5304	8.43	0
255	0	0	0	9.7416	6.53	0
295	0	0	0	9.6096	4.53	0
342	0	0	0	9.1212	2.71	0
396	0	0	0	8.3292	1.27	0
459	0	0	0	7.2864	0.367	0
531	0	0	0	6.0984	0	0
615	0	0	0	4.8444	0	0
712	0	0	0	3.6168	0	0
825	0	0	0	2.508	0	0
955	0	0	0	1.5708	0	0
1110	0	0	0	0.85932	0	0
1280	0	0	0	0.37224	0	0
1480	0	0	0	0.10124	0	0
1720	0	0	0	0	0	0
1990	0	0	0	0	0	0
2300	0	0	0	0	0	3.44
2670	0	0	0	0	0	9.92
3090	0	0	0	0	0	16.2
3580	0	0	0	0	0	19.3
4150	0	0	0	0	0	17.7
4800	0	0	0	0	0	12.5
5560	0	0	0	0	0	6.09
6440	0	0	0	0	0	0
7460	0	0	0	0	0	0
8630	0	0	0	0	0	0
